# Supplementary material for: Density Function Theory Study on the Energy and Circular Dichroism Spectrum for Methylene-Linked Triazole Diads Depending on the Substitution Position and Conformation
Source: Molecules. 2024 Jun 20;29(12):2931. doi: 10.3390/molecules29122931 (PMC11206612; doi:10.3390/molecules29122931)
Supplement: Supplementary file 1 [file molecules-29-02931-s001.zip]

Archive with 1 entries (1 files):
- molecules-3048467-supplementary.pdf
